# Supplementary material for: Forecasting Maternal Complications Based on the Impact of Gross National Income Using Various Models for Rwanda
Source: J Environ Public Health. 2020 Aug 19;2020:7692428. doi: 10.1155/2020/7692428 (PMC7453229; doi:10.1155/2020/7692428)
Supplement: Supplementary Materials — Additional data file contains the most important computations of model parameters, validation criteria, and correlations between GNI and yearly and monthly maternal mortality by using some types of software. [file 7692428.f1.zip]

Archive with 3 entries (2 files):
- 7692428.f1/Supplementary Materials/
- 7692428.f1/Supplementary Materials/Additional file.docx
- 7692428.f1/Supplementary Materials/data-11.docx
